# Supplementary material for: Severe Asthma Exacerbations in the Pediatric Intensive Care Unit: Clinical Profile, Management, and Outcomes—Retrospective Study
Source: Children (Basel). 2026 May 21;13(5):710. doi: 10.3390/children13050710 (PMC13205015; doi:10.3390/children13050710)
Supplement: Supplementary file 1 [file children-13-00710-s001.zip]

Archive with 1 entries (1 files):
- children-4326726-supplementary.pdf
